# Supplementary material for: A data-driven simulation platform to predict cultivars’ performances under uncertain weather conditions
Source: Nat Commun. 2020 Sep 25;11:4876. doi: 10.1038/s41467-020-18480-y (PMC7519145; doi:10.1038/s41467-020-18480-y)
Supplement: Supplementary file 2 — Supplementary Software [file 41467_2020_18480_MOESM2_ESM.zip]

Archive with 30 entries (27 files):
- CODE/
- CODE/.Rhistory
- __MACOSX/
- __MACOSX/CODE/
- __MACOSX/CODE/._.Rhistory
- CODE/Biplot.Rmd
- __MACOSX/CODE/._Biplot.Rmd
- CODE/Model_fitting.Rmd
- __MACOSX/CODE/._Model_fitting.Rmd
- CODE/FW.Rmd
- __MACOSX/CODE/._FW.Rmd
- CODE/FW.BGLR.R
- __MACOSX/CODE/._FW.BGLR.R
- CODE/README.html
- __MACOSX/CODE/._README.html
- CODE/sample_FW.RData
- __MACOSX/CODE/._sample_FW.RData
- CODE/FW.html
- __MACOSX/CODE/._FW.html
- CODE/Biplot.html
- __MACOSX/CODE/._Biplot.html
- CODE/Model_fitting.html
- __MACOSX/CODE/._Model_fitting.html
- CODE/sample_simulated_yld.RData
- __MACOSX/CODE/._sample_simulated_yld.RData
- CODE/sample_pheno_geno_W.RData
- __MACOSX/CODE/._sample_pheno_geno_W.RData
- CODE/README.Rmd
- __MACOSX/CODE/._README.Rmd
- __MACOSX/._CODE
