# Supplementary material for: A data-driven simulation platform to predict cultivars’ performances under uncertain weather conditions
Source: Nat Commun. 2020 Sep 25;11:4876. doi: 10.1038/s41467-020-18480-y (PMC7519145; doi:10.1038/s41467-020-18480-y)
Supplement: Supplementary file 2 — Supplementary Software [file 41467_2020_18480_MOESM2_ESM.zip › CODE/Biplot.Rmd]

---
title: "Biplot"
author: 'G. de los Campos and P. Perez-Rodriguez'
date: "03/23/2020"
output:
  html_document: default
  pdf_document: default
---

```{r setup, include=FALSE}
knitr::opts_chunk$set(echo = TRUE,eval=TRUE)
```

## Scripts Biplot analyses

We analyzed the simulated phenotypes using the  site-regression model (SREG, Frutos et al., 2014) 
that is  $\tilde y_{ij}=\mu+loc_j + \sum_{k=1}^t \lambda_k \alpha_{ik} \gamma_{jk} + e_{ij}$ 
where $\tilde y_{ij}$ is the average (simulated) grain yield of cultivar $i$ in 
location $j$, $loc_j$ is the main effect of location $j$ 
and $\lambda_k \alpha_{ik} \gamma_{jk}$ is the $k$-th interaction component, corresponding   to the $ij$-th element of singular value decomposition of the matrix of interactions. 
We estimated $\mu$ and $loc_j$ using the least squares estimators, that is 
$\hat \mu=\bar{\tilde{y}}..$ (the general mean), 
$\hat{loc_j}=\bar{\tilde{y}}._j$  (the mean of a site). We then 
computed $z_{ij}=\tilde y_{ij}-\hat \mu - \hat{loc_j}$, which can be arranged in matrix 
**Z** with cultivars in rows and locations in columns, and computed the Singular Value Decomposition (SVD) of **Z** to produce biplots.

The code below uses the data in `sample_simulated_yld.RData`, which contains a data frame with the average simulated yield for a subset of the genoypes in a subset of the locations. 

### Loading the data

```{r}
#Set working directory 
setwd("~/Dropbox/ARVALIS_SIMULATION/SUBMISSION/SECOND_REVISION/FINAL_DOCUMENTS/Scripts")

#Load sample data
load("sample_simulated_yld.RData")
```

### Biplot

```{r}

#Load libraries
library(gplots)

locations<-levels(avg_yld$location)
varieties<-levels(avg_yld$variety)

#Create a matrix with as many rows as varieties and as many columns as 
#locations

Y<-matrix(NA,nrow=length(varieties),ncol=length(locations))

for(j in 1:length(locations))
{
  tmp<-avg_yld[avg_yld$location==locations[j],]
	Y[,j]<-tmp$yavg
}

colnames(Y)<-locations
rownames(Y)<-varieties

#Generate heatmap

heatmap.2(Y,cexRow=0.70,cexCol=0.6,trace="none",scale="none",
          srtCol=30)


#Biplots

#SREG, step by step computations
#Mean by site
Means<-colMeans(Y)

Z<-matrix(NA,nrow=nrow(Y),ncol=ncol(Y))

for(j in 1:ncol(Y))
{
	Z[,j]<-Y[,j]-Means[j]
}

rownames(Z)<-rownames(Y)

#Compute Singular value decomposition
out_svd<-svd(Z)

U<-out_svd$u
V<-out_svd$v

#Proportion of variance explained
proportions<-out_svd$d^2/sum(out_svd$d^2)*100

genotypes<-rownames(Z)
environments<-levels(avg_yld$location)

#Plot PC1 vs PC2
plot(U[,1:2],pch=19,xlim=c(-0.65,0.65),ylim=c(-0.55,0.55),
     xlab="PC1 (93.79 %)", ylab="PC2(3.72%)")

#Add the genotype labels
set.seed(7)
for(i in 1:nrow(U))
{
	text(x=U[i,1],y=U[i,2],
	     labels=genotypes[i],pos=sample(c(1,2,3,4),1),cex=0.5)
}

#Add the arrows and the labels for locations
set.seed(1)
for(i in 1:nrow(V))
{

	arrows(0,0,V[i,1],V[i,2],length=0.10,col="blue")
	text(x=V[i,1],y=V[i,2],
	     labels=colnames(Y)[i],pos=sample(c(1,2,3,4),1),
	     cex=0.5,col="red")
}
```

### References

Frutos E., M. Purificación Galindo, and V. Leiva. 2014. 
“An Interactive Biplot Implementation in R for Modeling Genotype-by-Environment Interaction.” 
Stochastic Environmental Research and Risk Assessment 
28 (7):1629–41. https://doi.org/10.1007/s00477-013-0821-z.

R Core Team. 2019. R: A language and environment for statistical computing. 
R Foundation for Statistical Computing, Vienna, Austria. URL https://www.R-project.org/.
